# Supplementary material for: The Prognostic Value of Derivatives-Reactive Oxygen Metabolites (d-ROMs) for Cardiovascular Disease Events and Mortality: A Review
Source: Antioxidants (Basel). 2022 Aug 9;11(8):1541. doi: 10.3390/antiox11081541 (PMC9405117; doi:10.3390/antiox11081541)
Supplement: Supplementary file 1 [file antioxidants-11-01541-s001.zip]

Archive with 1 entries (1 files):
- antioxidants-1796438-supplementary.pdf
